# Supplementary material for: Predicting ligand-dependent tumors from multi-dimensional signaling features
Source: NPJ Syst Biol Appl. 2017 Sep 20;3:27. doi: 10.1038/s41540-017-0030-3 (PMC5607260; doi:10.1038/s41540-017-0030-3)
Supplement: Supplementary file 2 — Sources of cell lines [file 41540_2017_30_MOESM2_ESM.xlsx]

## Sheet: Sheet1
Cell Line	Alternative name	Indication	Source & Passage	Mycoplasma Test
CCK-81	CCK-81	Colon	10/28/13, Post JHF p.4, NG	negative
GP2D	GP2d	Colon	5/22/15, Post-Sigma, p.4, MB	negative
H508	NCI-H508	Colon	9/5/13, Post-ATCC p.1, AG	negative
H747	NCI-H747	Cecum	10/10/14, Post ATCC p.5, MB	negative
HCT116	HCT-116	Colorectal	3/24/05, Post-NCI p.2, SS	negative
HCT15	HCT-15	Colorectal	8/25/05, Post-NCI p.4, AK	negative
HT115	HT115	Colon	1/25/16, Post-Sigma p.1, MB	negative
KM12	KM12	Colon	8/29/2005, Post-NCI p.9, AK	negative
LOVO	LoVo	Colorectal	ATCC vial	negative
LS123	Ls123	Colorectal	6/12/15, Post-ATCC, p.2, MB	negative
LS180	LS 180	Colorectal	2/1/08, Post-ATCC p.2, SA	negative
MDST8	MDST8	Colon	9/26/14, Post Sigma p.4, MB	negative
OUMS23	OUMS-23	Colon	3/13/14, Post JHF p.7, MB	negative
RCM-1	RCM-1	Cecum/Colon	7/13/15, Post-NIBIO, p.3, MB	negative
RKO	RKO	Colon	9/28/12, Post ATCC p.3, AG	negative
SW48	SW-48	Colon	ATCC vial	negative
SW620	SW-620	Colon	8/24/05, Post-NCI p.5, AK	negative
T84	T84	Colon	6/23/15, Post-ATCC, p.2, MB	negative
OVCAR-8	OVCAR-8	Ovarian	9/20/08, Post-NCI p.3, SA	negative
MKN-45	MKN-45	Gastric	7/10/09, Post-DSMZ p.3, EP	negative
SNU-5	SNU5	Gastric	5/09, Post-ATCC p.4 EP	negative
H441	NCI-H441	Lung	ATCC vial	negative
HCC827	HCC827	Lung	7/20/11, Post-ATCC p.2, AG	negative
A549	A-549	Lung	1/30/06, Post-NCI p.5, AK	negative
H322M	NCI-H322M	Lung	3/21/05, Post-NCI p.3, EP	negative
H358	NCI-H358	Lung	12/10/09, Post-ATCC p.3, AG	negative
ZR-75-1	ZR75-1	Breast	5/19/05, Post-ATCC p.2, SO	negative
MDA-MB-231	MDA-MB-231	Breast	3/24/05, Post-NCI p.3, SS	negative
BT-474	BT474	Breast	11/27/07, Post-ATCC p.3, SA	negative
HCC1419	HCC1419	Breast	ATCC vial	negative
HCC1937	HCC1937	Breast	ATCC vial	negative
HCC1954	HCC1954	Breast	8/6/10, Post-ATCC p.9 AG	negative
HCC38	HCC38	Breast	5/21/12, Post-ATCC p.8 AG	negative
JIMT-1	JIMT-1	Breast	10/7/09, p.2 SN	negative
SK-BR-3	SKBR3	Breast	ATCC vial	negative
T47D	T47D	Breast	11/29/04 , Post-ATCC p3, AK	negative
ZR-75-30	ZR-75-30	Breast	6/29/11, Post-ATCC p.2 AG	negative
AGS	AGS	Gastric	5/17/09, Post-ATCC p.4, LL	negative
HGC27	HGC-27	Gastric	3/25/15, Post-Sigma, p.5, MB	negative
Hs746T	Hs 746T	Gastric	6/8/09, Post-ATCC p.5, LL	negative
KATO III	KATO III	Stomach	ATCC vial	negative
KYSE-410	KYSE-410	Esophageal	3/30/15, Post-Sigma, p.5, MB	negative
N87	NCI-N87	Gastric	6/5/09, p.3, SO	negative
OE19	OE19	Esophageal	6/21/10, Post-ECCC p.2, AG	negative
OE33	OE33	Esophageal	8/15/11, Post-ECCC p.4, AG	negative
SNU-16	SNU-16	Gastric	3/23/15, Post-ATCC, p.4, MB	negative
H1915	NCI-H1915	Lung	2/29/12, Post-ATCC p.2, AG	negative
H2170	NCI-H2170	Lung	ATCC vial	negative
H226	NCI-H226	Lung	4/6/05, Post-NCI p. 3, EP	negative
H23	NCI-H23	Lung	3/18/05, Post-NCI p.4, EP	negative
H460	NCI-H460	Lung	5/25/11,Post-ATCC p.12, AG	negative
H520	NCI-H520	Lung	ATCC vial	negative
H596	NCI-H596	Lung	8/6/12, Post-ATCC p.2, AG	negative
CaOV3	Caov-3	Ovarian	1/23/12, Post-ATCC p.3, AG	negative
IGROV-1	IGROV-1	Ovarian	7/9/07, Post-NCI p.4, LW	negative
OV90	OV-90	Ovarian	5/20/09, Post-ATCC p.4, LL	negative
OVCAR-3	OVCAR-3	Ovarian	2/1/06, Post-NCI p.7, AK	negative
TOV-112D	TOV-112D	Ovarian	5/17/09, Post-ATCC p.4, LL	negative
